# Supplementary material for: ONE-STEP tagging: a versatile method for rapid site-specific integration by simultaneous reagent delivery
Source: Nucleic Acids Res. 2025 Aug 18;53(15):gkaf809. doi: 10.1093/nar/gkaf809 (PMC12359036; doi:10.1093/nar/gkaf809)
Supplement: gkaf809_Supplemental_Files [file gkaf809_supplemental_files.zip]

Archive with 7 entries (7 files):
- S1 Table_recombinase_sites_structures.xlsx
- S2 Table of sgRNAs used in editing.xlsx
- S3 Table of ssODNs.xlsx
- S4 Table of plasmids.xlsx
- S5 Table of primers.xlsx
- S6 Table of ACTR10 tagging designs.xlsx
- Supplementary figures new.pdf
